# Supplementary material for: Influence of Mikania micrantha Kunth Flavonoids on Composition of Soil Microbial Community
Source: Int J Mol Sci. 2024 Dec 25;26(1):64. doi: 10.3390/ijms26010064 (PMC11720020; doi:10.3390/ijms26010064)
Supplement: Supplementary file 1 [file ijms-26-00064-s001.zip]

Archive with 1 entries (1 files):
- ijms-3357865-supplementary.pdf
